# Supplementary material for: Multifaceted Transcriptional Network of Estrogen-Related Receptor Alpha in Health and Disease
Source: Int J Mol Sci. 2023 Feb 21;24(5):4265. doi: 10.3390/ijms24054265 (PMC10002233; doi:10.3390/ijms24054265)
Supplement: Supplementary file 1 [file ijms-24-04265-s001.zip]

Archive with 1 entries (1 files):
- ijms-2187977-supplementary.pdf
